# Supplementary material for: Assessing Classic Maya multi-scalar household inequality in southern Belize
Source: PLoS One. 2021 Mar 24;16(3):e0248169. doi: 10.1371/journal.pone.0248169 (PMC7990175; doi:10.1371/journal.pone.0248169)
Supplement: S1 Table — Plazuela data (area [m2] and volume[m3]) for Uxbenká and Ix Kuku’il. (See S1 Text for table metadata). (XLSX) [file pone.0248169.s001.xlsx]

## Sheet: Sheet1
				Size						Time Period
Polity	Settlement Group	Neighborhood	District	No_of_Strs	Plazuela	Str #	Basal area of entire plazuela (m^2)	Surface area of entire plazuela (m^2)	Volume of entire plazuela (m^2)	lpc (250 BCE - 250 CE)	ec I (250 - 400 CE)	ec II (400 - 600 CE)	lc (600 - 830 CE)	tc ( 830 - 1000 CE)
Ix Kuku'il	1	1	1	1		TOTAL	1866.5	1896.09	6399.18				1
						1
Ix Kuku'il	2	1	1	5		TOTAL
					A	1	1842.85	1893.39	11030.5				1
						2
						3
						4
					B	5	101.094	109.84	278.405
Ix Kuku'il	3	-	1	3		TOTAL	2155.79	2178.94	4796.84
						1
						2
						3
Ix Kuku'il	4	5	-	2		TOTAL	886.711	906.366	1552.5				1
						1
						2
Ix Kuku'il	5	1	1	2		TOTAL	485.925	498.433	953.981
						1
						2
Ix Kuku'il	6	1	1	2		TOTAL	929.84	967.032	3418.19				1
						1
						2
Ix Kuku'il	7	2	1	2		TOTAL	5117.51	5346.41	32476.7
						1
						4
Ix Kuku'il	8	2	1	3		TOTAL	1037.79	1051.58	3072.91
						1
						2
						3
Ix Kuku'il	9	2	1	2		TOTAL	300	307.153	391.175
				platform		1
				on platform		2
				On platform		3
Ix Kuku'il	10	3	1	3		TOTAL	1081.19	1106.7	3184.7		1	1	1
						1
				platform		2
				on platform		3
						4
Ix Kuku'il	11	3	1	1		TOTAL	851.536	861.635	1750.35				1
						1
Ix Kuku'il	12	3	1	2		TOTAL	222.062	225.553	161.667				1
						1
						2
Ix Kuku'il	13	3	1	4		TOTAL
					A	1	492.851	499.268	576.298
						2
						3
					B	4	267.138	271.153	222.58
Ix Kuku'il	14	3	1	1		TOTAL	272.613	288.798	401.777
						1
Ix Kuku'il	15	3	1	6		TOTAL	998.664	1029.57	2588.69				1
						1
						2
						3
						4
						5
						6
Ix Kuku'il	16	3	1	5		TOTAL	1729.55	1764.64	4830.05		1	1	1
						1
						2
						3
						4
						5
Ix Kuku'il	17	-	-	1		TOTAL	1320.63	1345.57	3818.85				1
				on platform		1
				on platform		2
				platform		3
Ix Kuku'il	18	-	-	2		TOTAL	612.597	619.289	1027.23				1
						1
						2
Ix Kuku'il	19	-	2	10		TOTAL
					C	1	94.3774	98.9035	155.897
					B	2	703.88	720.748	1476.73		1	1	1
						3
						4
						5
						10
				Temple	A	6	1605.51	1663.1	4137.17				1
						7
						8
						9
Ix Kuku'il	20	-	-	5		TOTAL
					A	1	888.025	903.638	2000.73
						2
						3
						4
					B	5	601.883	623.838	1474.72
Ix Kuku'il	21	5	-	1		TOTAL	273.225	293.862	694.707
						1
Ix Kuku'il	22	5	-	3		TOTAL	1399.39	1445.77	4309.92				1
						1
						2
						3
Ix Kuku'il	23	5	-	2		TOTAL	1585.69	1631.69	5199.68
						1
						2
Ix Kuku'il	24	8	3	5		TOTAL
					A	1	642.515	652.819	1032.07
						2
						3
						4
					B	5	1016.52	1035.51	1510.57
Ix Kuku'il	25	5	-	1		TOTAL	681.238	697.493	1001.59
						1
Ix Kuku'il	26	5	-	1		TOTAL	659.341	669.779	1024.52
				platform		1
Ix Kuku'il	27	4	-	3		TOTAL	571.767	585.38	1229.03
						1
						2
						3
Ix Kuku'il	28	4	-	1		TOTAL	488.729
						1
Ix Kuku'il	29	4	-	4		TOTAL	820.058	830.44	1980.67
						1
						2
						3
						4
Ix Kuku'il	30	8	3	1		TOTAL	939.031	956.618	2536.66
						1
Ix Kuku'il	31	8	3	1		TOTAL	751.018	761.625	1804.94
						1
Ix Kuku'il	32	7	3	9		TOTAL
				Temple	A	1	3853.01					1	1
						2
						3
						4
						5
						6
					B	7	919.486
						8
						9
Ix Kuku'il	33	7	3	5		TOTAL
					A	1	1055.28
						2
						3
					B	4	383.787
						5
Ix Kuku'il	34	7	3	3		TOTAL	403.001
						1
						2
						3
Ix Kuku'il	36	8	3	3		TOTAL	1424.07	1462.43	5880.37				1
						1
						2
						3
Ix Kuku'il	37	8	3	3		TOTAL	652.023	659.907	841.392
						1
						2
						3
Ix Kuku'il	38	8	3	3		TOTAL	222.712	226.235	247.756
						1
						2
						3
Ix Kuku'il	39	8	3	3		TOTAL	816.289	830.9	2222.13				1
						1
						2
						3
Ix Kuku'il	40	8	3	3		TOTAL	777.157	813.958	2299.65				1
						1
						2
						3
Ix Kuku'il	41	8	3	3		TOTAL	939.468	961.985	2848.32
						1
						2
						3
Ix Kuku'il	42	8	3	2		TOTAL	1199.04	1204.8	1446.31
						1
						2
Ix Kuku'il	43	13	4	4		TOTAL	961.328	975.472	2497.77				1
						1
						2
						3
						4
Ix Kuku'il	44	15	4	4		TOTAL	469.047	483.356	1052.76				1
						1
						2
						3
						4
Ix Kuku'il	46	-	-	4		TOTAL	225.092						1
						1
						2
						3
						4
Ix Kuku'il	47	-	-	4		TOTAL	455.328						1
						1
						2
						3
						4
Ix Kuku'il	48	1	1	4		TOTAL	582.09	591.508	1255.42
						1
						2
						3
						4
Ix Kuku'il	49	-	-	3		TOTAL	525.831
						1
						2
						3
Ix Kuku'il	50	-	-	n/a	n/a		1289.21
Ix Kuku'il	51	1	1	10		TOTAL
					A	1	797.137	803.307	1302.69			1	1	1
						2
						3
						4
						5
						6
						7
						8
					B	9	219.338	223.878	263.236				1
						10
Ix Kuku'il	52	9	-	2		TOTAL	423.733	438.358	644.221
						1
						2
Ix Kuku'il	53	9	-	1		TOTAL	373.807	380.598	561.368				1
						1
Ix Kuku'il	54	12	5	1		TOTAL	2935.05	3020.58	8387.76
						1
Ix Kuku'il	55	6	3	3		TOTAL	1293.45
						1
						2
						3
Ix Kuku'il	56	6	3	3		TOTAL	286.43						1
						1
						2
						3
Ix Kuku'il	57	6	3	4		TOTAL	288.511
						1
						2
						3
						4
Ix Kuku'il	58	-	-	3		TOTAL
					B	1	180.702
					A	2	239.451
						3
Ix Kuku'il	59	12	5	9		TOTAL	1638.24	1672.57	5418.77	1	1	1	1	1
						1
						2
						3
						4
						5
						6
						7
						8
						9
Ix Kuku'il	60	11	5	7		TOTAL
					C	1	180.363	181.682	99.4857
					B	2	115.795	120.1	161.845
					A	3	899.12	922.821	3467.36
						4
						5
						7
					D	6	368.883	558.27	1147.47
Ix Kuku'il	61	12	5	5		TOTAL	1616.85	1640.28	3470.48				1
						1
						2
						3
						4
				Small Triadic		5
Ix Kuku'il	62	12	5	1		TOTAL	414.069	422.551	479.651
						1
Ix Kuku'il	63	9	-	5		TOTAL	1210.87	1245.34	3110.53
						1
						2
						3
						4
						5
Ix Kuku'il	64	9	-	2		TOTAL
					B	1	650.995	665.06	878.991
					A	2	586.857	593.842	892.485
Ix Kuku'il	65	9	-	1		TOTAL	258.349	262.128	354.043
						1
Ix Kuku'il	66	11	5	4		TOTAL	682.263	695.331	1032.48				1
						1
						2
						3
						4
Ix Kuku'il	67	11	5	2		TOTAL
					B	1	321.364	338.596	505.889
					A	2	357.578	369.507	786.598
Ix Kuku'il	68	11	5	3		TOTAL	273.257	274.842	292.584
						1
						2
						3
Ix Kuku'il	69	9	-	1		TOTAL	232.244	237.214	282.688
						1
Ix Kuku'il	71	3	1	2		TOTAL	342.485	347.705	693.964				1
						1
						2
Ix Kuku'il	75	16	-	2		TOTAL
					B	1	606.294
					A	2	545.921
Ix Kuku'il	76	16	-	3		TOTAL	430.248
						1
						2
						3
Ix Kuku'il	78	-	-	1		TOTAL	482.147
						1
Ix Kuku'il	79	16	-	3		TOTAL
					B	1	278.223
						2
					A	3	505.795
Ix Kuku'il	80	-	-	2		TOTAL	504.145
						1
						2
Ix Kuku'il	81	-	-	3		TOTAL	722.139
						1
						2
						3
Ix Kuku'il	82	15	4	1		TOTAL	467.133	478.898	783.263
						1
Ix Kuku'il	83	15	4	5		TOTAL	1244.83	1271.68	4862
						1
						2
						3
						4
						5
Ix Kuku'il	84	13	4	4		TOTAL	1383.8	1387	1995.81
						1
						2
						3
						4
Ix Kuku'il	85	13	4	1		TOTAL	2432.33	2441.4	4080.32
						1
Ix Kuku'il	87	14	4	2		TOTAL	515.497
						1
						2
Ix Kuku'il	88	-	4	3		TOTAL	340.285	340.74	195.359
						1
						2
						3
Ix Kuku'il	89	14	4	1		TOTAL	180.131
						1
Ix Kuku'il	90	14	4	4		TOTAL	968.694
						1
						2
						3
				Triadic		4
Ix Kuku'il	91	15	4	2		TOTAL	192.669
						1
						2
Ix Kuku'il	92	15	4	7		TOTAL	893.781	903.593	970.933
						1
						2
						3
						4
						5
						6
						7
Ix Kuku'il	119	9	-	5		TOTAL	523.287	524.358	665.445
						1
						2
						3
						4
						5
Ix Kuku'il	120	1	1	1		TOTAL	240.851	245.207	331.427
						1
Ix Kuku'il	121	-	1	3		TOTAL	2180.33						1
						1
						2
						3
Ix Kuku'il	122	-	1	2		TOTAL	78.1639
						1
						2
Ix Kuku'il	123	-	2	2		TOTAL	813.6	839.516	1973.29
						1
						2
Ix Kuku'il	124	10	2	4		TOTAL	404.16	410.282	714.989
						1
						2
						3
						4
Ix Kuku'il	125	10	2	2		na	354.776	369.896	551.342
Ix Kuku'il	126	9	-	2		TOTAL	278.577	280.761	239.927
						1
						2
Ix Kuku'il	127	-	2	23		TOTAL
					A	1	816.033	825.531	1217.72			1	1
						2
						3
						4
						5
					B	6	1646.47	1682.16	8884.78		1	1	1
						7
						8
						9
						10
					C	11	983.342	1008.37	3501.14
						12
						13
					D	14	200.179	202.93	134.582
						15
					E	16	133.882	134.768	96.7234
					F	17	804.703	805.994	415.982				1
						18
						19
						20
						21
						22
					G	23	326.908	335.809	450.069
Ix Kuku'il	128	-	-	5		TOTAL	683.13	692.06	1079.46			1	1
						1
						2
						3
						4
						5
Ix Kuku'il	130	10	2	6		TOTAL
					B	1	631.58	653.599	2156.52
					A	2	846.889	863.788	1551.19
						3
						4
						5
						6
Ix Kuku'il	131	-	-	2		TOTAL	250.019	250.754	227.002
						1
						2
Ix Kuku'il	135	15	4	2		TOTAL	418.537	423.533	874.182
						1
						2
Ix Kuku'il	136	-	2	1		TOTAL	87.6525	89.9933	108.231
						1
Uxbenka	1	1	-	na			634	647.687	1036.57		1	1	1
Uxbenka	3	2	3	6		TOTAL					1	1	1
						1	1675	1706.71	4643.74
						2
						3
						4
						5
						6
Uxbenka	4	3	3	1		TOTAL					1	1	1
						1	715	722.806	1036.23
Uxbenka	5	4	2	5		TOTAL					1	1	1
						1	1688	1716.66	3141.3
						2
						3
						4
						5
Uxbenka	6	3	3	na			685	696.298	901.694
Uxbenka	7	5	2	na			1198	1239.91	5047.67
Uxbenka	8	5	2	na			822	833	1715.75
Uxbenka	9	5	2	11		TOTAL
					A	1	537	539.306	769.975			1	1
						2
						4
						5
						6
					B	7	1674	1683.45	3676.4
						8
						9
						10
						3
						11
Uxbenka	10	5	2	7		TOTAL
					A	1	510	511.538	408.146		1	1	1
						2
						3
					B	4	428	433.081	524.786
						5
						6
						7
Uxbenka	11	-	-	na			420	447.637	1471.39
Uxbenka	13	4	2	3		TOTAL	2151	2197.47	6368.12				1
						1
						2
						3
Uxbenka	14	1	-	na			887	911.526	3831.47			1	1
Uxbenka	18	4	2	1		TOTAL	1004	1015.81	1604.67	1	1	1	1
						1
Uxbenka	19	3	3	6		TOTAL
					A	1	1039	1074.58	3832.55	1	1	1	1	1
						2
						3
						4
					B	5	887	917.174	3603
						6
Uxbenka	20	6	1	2		TOTAL	1226	1335.22	6220.34	1
						1
						2
Uxbenka	21	7	1	3		TOTAL	1106	1137.88	2501.62		1	1	1
						1
						2
						3
Uxbenka	22	8	1	4		TOTAL	680	682.183	769.237				1
						1
						2
						3
						4
Uxbenka	23	9	-	5		TOTAL	882	889.937	1076.2				1
						1
						2
						3
						4
						5
Uxbenka	24	9	-	6		TOTAL	2758	2791.44	5839.48		1	1	1
						1
						2
						5
						6
						7
						8
Uxbenka	25	5	2	35		TOTAL
					A	1	944	968.848	4496.7
						2
					B	3	1176	1199.02	2859.62
						4
						5
						6
						7
					D	8	1354	1374.84	3998.78			1	1
						9
						10
						11
						12
						13
				Temple	E	14	1831	1894.4	5946.14		1	1	1
						15
						16
						17
						18
						20
					F	19	84	90.6247	184.172
					C	21	402	407.822	697.542
						22
						23
					I	24	153	157.536	215.818
					J	25	185	187.933	293.208
					G	26	658	669.917	1128.35			1	1	1
						27
						28
						29
					H	30	849	857.694	1712.23				1
						31
						32
						33
					K	34	1296	1309.62	3637.31
						35
						36
Uxbenka	26	8	1	13		TOTAL
					A	1	481	489.229	990.06
						2
						3
						4
						5
					B	6	859	878.208	1574.57		1	1	1
						7
						8
						9
						10
						11
				*combo of Str 12 and 13 which should be one str		12
						14
Uxbenka	27	8	1	3		TOTAL
					A	7	165	170.067	186.648				1
						8
					B	9	74	74.2251	50.0173
Uxbenka	28	5	2	22		TOTAL
					E	1	500	507.025	1104.43
						2
					D	3	1286	1325.51	6424.64				1
						4
						5
						17
					C	6	712	721.88	1248.03				1
						7
						8
					A	9	1492	1502.48	2667.06		1	1	1
						10
						11
						12
						13
						14
						15
						16
						21
						22
					B	18	874	881.873	1042.6	1	1	1	1
						19
						20
Uxbenka	29	4	2	6		TOTAL	1008	1020.75	1745.65				1	1
						1
						2
						3
						4
						5
						6
Uxbenka	30	10	-	1		TOTAL	305	306.974	208.14				1
						1
Uxbenka	31	9	-	1		TOTAL	106	106.906	84.8106
						1
Uxbenka	32	9	-	1		TOTAL	96	97.1654	66.9364
						1
Uxbenka	33	11	-	4		TOTAL
					A	1	402	404.198	314.185
						2
						3
					B	4	295	300.836	462.097
Uxbenka	34	11	-	3		TOTAL	1023	1025.49	1594.51
						1
						2
						3
Uxbenka	35	12	-	9		TOTAL
					A	1	2435	2491	12474.1		1	1	1
						2
						3
						4
						5
						9
					B	6	448	461.841	926.382
						7
						8
Uxbenka	36	13	-	3		TOTAL					1	1	1
						1	1253	1260.9	1510.98
						2
						3
Uxbenka	37	6	1	7		TOTAL
					D	1	434	439.207	544.536				1
						2
					C	3	193	193.552	134.995
					B	4	237	245.746	438.682		1	1	1
					A	5	1397	1435.35	7232.11			1	1
						6
						7
Uxbenka	38	13	-	2		TOTAL	263	264.468	233.253		1	1	1
						1
						2
Uxbenka	39	13	-	2		TOTAL	613	619.531	636.089				1
						1
						2
Uxbenka	42	11	-	8		TOTAL
					A	1	1629	1659.92	5905.09		1	1	1
						2
						3
						4
						5
						6
						7
					B	8	306	309.32	272.26
Uxbenka	43	11	-	11		TOTAL
					A	1	1179	1184.88	1309.06				1
						2
						3
						4
						5
						6
						12
					B	7	550	559.565	721.677
					C	8	178	182.211	228.867
					D	9	176	185.835	292.831
					E	10	587	593.618	768.276		1	1	1
Uxbenka	44	11	-	7		TOTAL
					A	1	801	812.758	1228.93			1	1
						2
						4
						5
						6
					C	7	452	460.023	453.675
					B	8	189	192.476	198.688				1
Uxbenka	45	12	-	4		TOTAL	590	594.203	503.194				1
						1
						2
						3
						4
Uxbenka	46	-	-	3		TOTAL	175	176.39	152.049
						1
						2
						3
Uxbenka	47	14	2	5		TOTAL
					A	1	757	773.302	1902.41
						2
						3
						4
					B	5	98	98.3818	29.0353
Uxbenka	48	8	1	2		TOTAL	207	209.289	261.149
						5
						6
Uxbenka	50	2	3	1		TOTAL	1246	1269.14	2088.52		1	1	1
						1
Uxbenka	51	2	3	4		TOTAL	332	334.322	171.34		1	1	1
						1
						2
						3
						4
Uxbenka	52	2	3	2		TOTAL	243	245.636	261.985				1
						1
						2
Uxbenka	53	2	3	2		TOTAL	511	519.435	859.135				1
						1
						2
Uxbenka	54	2	3	2		TOTAL	1111	1142.19	2968.3			1	1
						1
						2
Uxbenka	55	2	3	na			1341	1354.35	2378.88
Uxbenka	56	-	-	na			1953	2021.04	9604.91
Uxbenka	60	2	3	5		TOTAL	676	682.54	1036.3		1	1	1
						1
						2
						3
						4
						5
Uxbenka	62	3	3	4		TOTAL	678	687.532	1115.72		1	1	1
						1
						2
						3
						4
Uxbenka	63	4	2	4		TOTAL	688	704.471	1698.68
						1
						2
						3
						4
Uxbenka	64	14	2	6		TOTAL
					A	1	388	390.242	314.252
						2
						3
					B	4	763	778.898	1880.87
						5
						6
Uxbenka	65	14	2	4		TOTAL	485	502.921	1838.05
						1
						2
						3
						4
Uxbenka	66	-	-	1		TOTAL	326	340.37	769.491
						1
Uxbenka	67	5	2	1		TOTAL	499	510.202	723.548
						1
Uxbenka	68	5	2	2		TOTAL	584	592.29	933.415
						1
						2
Uxbenka	69	5	2	3		TOTAL	1429	1452.67	6078.45
						1
						2
						3
Uxbenka	70	14	2	1		TOTAL	608	622.896	952.195
						1
Uxbenka	71	5	2	2		TOTAL	372	377.784	519.111
						1
						2
Uxbenka	72	14	2	1		TOTAL	398	408.554	858.872
						1
Uxbenka	73	5	2	7		TOTAL
					B	1	2985	3029.98	10084.4
						2
						3
					A	4	2596	2632.91	8579.9
						5
						6
						7
Uxbenka	74	1	-	4		TOTAL
					B	1	184	186.854	270.362
					A	2	720	729.658	1636.63
						3
						4
Uxbenka	75	1	-	3		TOTAL	1058	1094.02	3741.18
						1
						2
						3
Uxbenka	76	15	-	5		TOTAL
					B	1	323	323.973	186.955
						2
						3
					A	4	1244	1266.92	2922.32
						5
Uxbenka	77	-	-	3		TOTAL	643	663.959	1545.35
						1
						2
						3
Uxbenka	78	3	3	2		TOTAL	1203	1213.46	1975.57
						1
						2
Uxbenka	79	3	3	9		TOTAL
					B	1	647	678.714	2463.56				1
						2
						6
					A	3	502	508.507	1099.93
						4
						5
					C	7	162	162.389	102.57
					D	8	702	722.203	2598.53			1	1
						9
Uxbenka	80	3	3	2		TOTAL	493	500.835	743.342
						1
						2
Uxbenka	81	14	2	1		TOTAL	1700	1726.77	4925.16				1
						1
Uxbenka	83	10	-	4		TOTAL
					B	1	442	448.807	622.668				1
						2
						3
					A	4	508	514.203	755.763
Uxbenka	84	10	-	5		TOTAL	750	787.573	1612.6				1
						1
						2
						3
						4
						5
Uxbenka	87	1	-	7		TOTAL
					C	1	259	265.421	501.29
					B	2	858	871.592	2301.51		1	1	1
						3
						4
						5
					A	6	977	989.49	2816.12				1
						7
Uxbenka	88	15	-	2		TOTAL	2626	2680.55	10175.2
						1
						2
Uxbenka	89	15	-	3		TOTAL	1596	1618.21	6032.43				1
						1
						2
						3
Uxbenka	90	15	-	1		TOTAL	631	659.267	996.446
						1
Uxbenka	91	2	3	3		TOTAL	302	326.696	756.288				1
						1
						2
						3
Uxbenka	92	2	3	2		TOTAL	589	653.462	2145.47				1
						1
						2
Uxbenka	93	2	3	2		TOTAL	209	214.034	171.398
						1
						2
Uxbenka	94	2	3	3		TOTAL	396	423.099	1650.01				1
						1
						2
						3
Uxbenka	105	2	3	2		TOTAL	541	545.877	682.883
						1
						2
Uxbenka	106	2	3	1		TOTAL	163	163.241	84.5414
						1
Uxbenka	107	2	3	2		TOTAL	798	821.389	1894.81
						1
						2
Uxbenka	108	2	3	1		TOTAL	43	44.5834	38.4617
						1
Uxbenka	109	2	3	7		TOTAL	988	1016.55	2866.98
						1
						2
						3
						4
						5
						6
						7
Uxbenka	110	2	3	4		TOTAL	520	529.353	816.682
						1
						2
						3
						4
Uxbenka	111	2	3	2		TOTAL	1698	1710.96	3538.69
						1
						2
Uxbenka	112	1	-	1		TOTAL	288	290.295	261.393
						1
Uxbenka	113	1	-	1		TOTAL	152	152.268	67.0282
						1
Uxbenka	114	1	-	3		TOTAL	906	918.794	1198.45
						1
						2
						3
Uxbenka	115	-	-	1		TOTAL	722	733.745	1821.02				1
						1
Uxbenka	116	-	-	4		TOTAL	447	448.862	351.019
						1
						2
						3
						4
Uxbenka	117	16	-	2		TOTAL	438	452.109	849.585
						1
						2
Uxbenka	118	16	-	1		TOTAL	210	215.832	186.861
						1
Uxbenka	119	16	-	1		TOTAL	640	655.845	1291.86
						1
Uxbenka	120	3	3	2		TOTAL	685	694.904	1474.62
						1
						2
Uxbenka	121	3	3	6		TOTAL	1160	1212.22	4007.09
						1
						2
						3
						4
						5
						6
Uxbenka	122	16	-	1		TOTAL	196	196.169	60.416
						1
Uxbenka	123	16	-	2		TOTAL	441	446.196	739.123
						1
						2
Uxbenka	124	3	3	5		TOTAL	856	870.198	2263.84
						1
						2
						3
						4
						5
Uxbenka	F	7	1	4		TOTAL	1397	1447.4	3859.1	1	1	1	1
						1
						2
						4
Uxbenka	I	2	3	11		TOTAL
				Temple		1					1	1	1
				Res	B	2	1628	1656.38	4440.22
				Res		3
				Res		4
				Res	A	10	847	855.127	2372.2		1
				Res		11
				Res		6
Uxbenka	L	6	1	5		TOTAL	1096	1132	2362.92		1	1	1
						1
						2
						3
						4
						5
Uxbenka	X100	9	-	1		TOTAL	457	462.493	765.605
						1
Uxbenka	X101	9	-	1		TOTAL	552	564.447	1088.09
						1
Uxbenka	X102	9	-	1		TOTAL	358	360.419	313.691
						1
Uxbenka	X103	9	-	2		TOTAL	799	814.87	1324.93
						1
						2
Uxbenka	X104	9	-	1		TOTAL	268	281.101	428.317
						1
Uxbenka	X105	9	-	2		TOTAL	987	1024.46	3024.99
						1
						2
Uxbenka	X106	19	-	2		TOTAL	791	801.168	1520.33
						1
						2
Uxbenka	X107	19	-	7		TOTAL	1856	1933.82	8469.12
						1
						2
						3
						4
						5
						6
						7
Uxbenka	X108	19	-	5		TOTAL	1458	1489.86	4010.74
						1
						2
						3
						4
						5
Uxbenka	X109	17	-	4		TOTAL	1336	1363.75	3940.52
						1
						2
						3
						4
Uxbenka	X110	17	-	1		TOTAL	702	714.693	1275.05				1
						1
Uxbenka	X111	18	-	3		TOTAL
					A	1	462	469.356	684.035
						2
					B	3	300	305.595	317.414
Uxbenka	X112	18	-	4		TOTAL	631	639.182	572.842
						1
						2
						3
						4
Uxbenka	X113	18	-	1		TOTAL	278	284.172	341.253
						1
Uxbenka	X114	18	-	12		TOTAL
					A	1	1235	1254.57	2419.86
						2
						3
						4
						5
						6
					B	7	375	399.55	1135.53
						8
						9
					C	10	596	608.787	1870.06
						11
						12
Uxbenka	X115	18	-	1		TOTAL	428	437.562	1434.28		1	1
						1
Uxbenka	X116	18	-	1		TOTAL	506	535.972	2921.3				1
						1
Uxbenka	X117	20	-	7		TOTAL	1699	1717.96	2840.57
						1
						2
						3
						4
						5
						6
						7
Uxbenka	X118	20	-	2		TOTAL	389	396.509	612.634
						1
						2
Uxbenka	X129	17	-	1		TOTAL	400	413.057	769.05
						1
Uxbenka	X132	17	-	na		TOTAL	274	279.272	370.625
Uxbenka	X133	-	-	3		TOTAL	284	287.778	513.893
						1
						2
						3
Uxbenka	X134	-	-	2		TOTAL	258	260.04	274.232
						1
						2
Uxbenka	X93	17	-	1		TOTAL	178	181.531	279.31
						1
Uxbenka	X94	17	-	5		TOTAL	887	891.957	2122.85
						1
						2
						3
						4
						5
Uxbenka	X95	17	-	6		TOTAL
					A	2	1580	1615.43	6112.37
						3
						4
						5
					C	1	270	280.518	493.329
					B	6	323	334.145	757.002
Uxbenka	X96	17	-	1		TOTAL	1146	1164.5	2634.65
						1
Uxbenka	X97	17	-	5		TOTAL	1488	1534.94	3245.16			1
						1
						2
						3
						4
						5
Uxbenka	X98	9	-	5		TOTAL	1145	1164.98	2769.74				1
						1
						2
						3
						4
						5
Uxbenka	X99	9	-	1		TOTAL	786	794.158	1334.38
						1
