# Supplementary material for: Assessing Classic Maya multi-scalar household inequality in southern Belize
Source: PLoS One. 2021 Mar 24;16(3):e0248169. doi: 10.1371/journal.pone.0248169 (PMC7990175; doi:10.1371/journal.pone.0248169)
Supplement: S2 Table — Gini coefficients for the Rio Blanco Valley micro-region and the polity, district, and neighborhood scales at Uxbenká and Ix Kuku’il. Gini coefficients with 95% confidence intervals are presented for the area, surface area, and volume of plazuelas. The number of plazuelas dating to each time period links occupational priority with the Gini coefficients. (See S3 Text for table metadata). (XLSX) [file pone.0248169.s002.xlsx]

## Sheet: Sheet1
Provenience		Gini Coefficient	Bootstrapped 95% Confidence Interval for Plazuela Area (m2)		Gini Coefficient	Bootstrapped 95% Confidence Interval for Plazuela Surface Area (m2)		Gini Coefficient	Bootstrapped 95% Confidence Interval for Plazuela Volume (m3)		Sample Size	Number of Plazuelas Occupied During Time Period (note: many plazuelas are do not have chronologic data)
Polity Name	Level	Plazuela Area (m2)	Lower Boundary	Upper Boundary	Plazuela Surface Area (m2)*	Lower Boundary	Upper Boundary	Plazuela Volume (m3)*	Lower Boundary	Upper Boundary	Sample Size	lf (250 BCE - 250 CE)	ec I (250 - 400 CE)	ec II (400 - 600 CE)	lc (600 - 830 CE)	tc ( 830 - 1000 CE)
Rio Blanco Valley	Micro-Region	0.398	0.378	0.415	0.391	0.371	0.41	0.555	0.526	0.582	273	6	34	46	99	5
Uxbenká	Polity	0.384	0.365	0.401	0.384	0.362	0.401	0.537	0.511	0.558	180	5	29	37	64	3
Ix Kuku'il	Polity	0.417	0.38	0.45	0.404	0.364	0.437	0.585	0.517	0.631	122, *93	1	5	9	35	2
Uxbenká	District 1	0.39	0.311	0.444	0.394	0.317	0.449	0.585	0.503	0.64	14	2	5	6	9
Uxbenká	District 2	0.368	0.325	0.406	0.368	0.326	0.405	0.496	0.451	0.534	41	2	6	9	15	2
Uxbenká	District 3	0.318	0.278	0.355	0.316	0.276	0.353	0.41	0.363	0.454	35	1	9	10	16	1
Uxbenka	District Mean	0.358667	0.304667	0.401667	0.359333	0.306333	0.402333	0.497	na	na	na
Uxbenká	Outside of a district	0.399	0.37	0.424	0.399	0.37	0.424	0.574	0.533	0.604	90		9	12	24
Ix Kuku'il	District 1	0.501	0.424	0.562	0.492	0.404	0.555	0.68	0.57	0.74	24, *22		2	3	12	1
Ix Kuku'il	District 2	0.39	0.309	0.45	0.39	0.309	0.45	0.588	0.489	0.649	16		2	3	5
Ix Kuku'il	District 3	0.353	0.523	0.427	0.191	0.131	0.245	0.346	0.242	0.419	19, *11			1	5
Ix Kuku'il	District 4	0.384	0.3	0.437	0.341	0.265	0.386	0.421	0.343	0.473	13, *9				2
Ix Kuku'il	District 5	0.488	0.41	0.532	0.481	0.399	0.527	0.587	0.504	0.644	12	1	1	1	3	1
Ix Kuku'il	District Mean	0.4232	0.3932	0.4816	0.379	0.3016	0.4326	0.5244	na	na	na
Ix Kuku'il	Outside of a district	0.298	0.257	0.327	0.299	0.254	0.331	0.448	0.387	0.486	38, *23			1	8
Uxbenká	Neighborhood 1	0.291	0.203	0.349	0.292	0.205	0.351	0.459	0.358	0.53	11		2	3	4
Uxbenká	Neighborhood 2	0.377	0.32	0.422	0.374	0.316	0.42	0.45	0.377	0.511	21		6	6	11
Uxbenká	Neighborhood 3	0.195	0.143	0.238	0.196	0.144	0.24	0.343	0.276	0.39	14	1	3	4	5	1
Uxbenká	Neighborhood 4	0.221	0.167	0.25	0.222	0.167	0.249	0.301	0.209	0.323	5	1	2	2	4	1
Uxbenká	Neighborhood 5	0.372	0.32	0.411	0.373	0.32	0.41	0.51	0.456	0.549	28	1	4	7	10	1
Uxbenká	Neighborhood 6	0.351	0.243	0.416	0.355	0.245	0.421	0.538	0.39	0.639	6	1	2	3	4
Uxbenká	Neighborhood 7	0.058	0.05	0.058	0.06	0.051	0.06	0.107	0.089	0.107	2	1	2	2	2
Uxbenká	Neighborhood 8	0.388	0.283	0.448	0.389	0.283	0.448	0.459	0.328	0.545	6		1	1	3
Uxbenká	Neighborhood 9	0.431	0.316	0.504	0.43	0.315	0.503	0.521	0.416	0.59	12		1	1	3
Uxbenká	Neighborhood 10	0.175	0.119	0.205	0.183	0.124	0.214	0.34	0.234	0.412	4				3
Uxbenká	Neighborhood 11	0.382	0.315	0.423	0.38	0.313	0.421	0.55	0.411	0.61	13		2	3	5
Uxbenká	Neighborhood 12	0.381	0.279	0.393	0.381	0.279	0.392	0.574	0.365	0.648	3		1	1	2
Uxbenká	Neighborhood 13	0.31	0.226	0.353	0.31	0.226	0.353	0.358	0.254	0.416	3		2	2	3
Uxbenká	Neighborhood 14	0.344	0.233	0.413	0.343	0.233	0.413	0.454	0.324	0.548	8				1
Uxbenká	Neighborhood 15	0.347	0.247	0.408	0.346	0.245	0.408	0.493	0.351	0.586	5				1
Uxbenká	Neighborhood 16	0.233	0.166	0.267	0.235	0.167	0.27	0.4	0.253	0.514	5
Uxbenká	Neighborhood 17	0.364	0.294	0.403	0.364	0.294	0.402	0.47	0.385	0.524	11			1	1
Uxbenká	Neighborhood 18	0.247	0.164	0.295	0.243	0.16	0.292	0.38	0.3	0.423	9		1	1	1
Uxbenká	Neighborhood 19	0.173	0.117	0.203	0.179	0.122	0.209	0.331	0.237	0.385	3
Uxbenká	Neighborhood 20	0.314	0.231	0.353	0.314	0.23	0.351	0.323	0.236	0.365	2
Uxbenká	Neighborhood Mean	0.2977	0.2218	0.3406	0.29845	0.22195	0.34135	0.41805	na	na	na
Uxbenká	Outside of a Neighborhood	0.397	0.266	0.454	0.399	0.266	0.457	0.617	0.445	0.67	9				1
Ix Kuku'il	Neighborhood 1	0.428	0.339	0.484	0.427	0.339	0.482	0.598	0.501	0.65	9			1	5	1
Ix Kuku'il	Neighborhood 2	0.498	0.329	0.562	0.501	0.33	0.565	0.595	0.371	0.717	3
Ix Kuku'il	Neighborhood 3	0.37	0.3	0.413	0.37	0.301	0.413	0.511	0.409	0.574	9		2	2	6
Ix Kuku'il	Neighborhood 4	0.117	0.088	0.126	0.087	0.073	0.087	0.117	0.097	0.117	3, *2
Ix Kuku'il	Neighborhood 5	0.273	0.2	0.326	0.272	0.201	0.323	0.399	0.317	0.424	6				2
Ix Kuku'il	Neighborhood 6	0.359	0.271	0.36	-	-	-	-	-	-	3, *0				1
Ix Kuku'il	Neighborhood 7	0.459	0.335	0.492	-	-	-	-	-	-	5, *0			1	1
Ix Kuku'il	Neighborhood 8	0.191	0.132	0.244	0.191	0.131	0.245	0.346	0.242	0.419	11				3
Ix Kuku'il	Neighborhood 9	0.287	0.209	0.334	0.289	0.209	0.336	0.421	0.272	0.488	9				1
Ix Kuku'il	Neighborhood 10	0.19	0.15	0.205	0.188	0.148	0.201	0.284	0.207	0.311	4
Ix Kuku'il	Neighborhood 11	0.325	0.242	0.37	0.328	0.253	0.369	0.517	0.387	0.577	8				1
Ix Kuku'il	Neighborhood 12	0.287	0.17	0.381	0.29	0.173	0.383	0.361	0.236	0.473	4	1	1	1	2	1
Ix Kuku'il	Neighborhood 13	0.205	0.156	0.222	0.203	0.155	0.22	0.162	0.123	0.172	3				1
Ix Kuku'il	Neighborhood 14	0.316	0.23	0.378	-	-	-	-	-	-	3, *0
Ix Kuku'il	Neighborhood 15	0.305	0.227	0.355	0.238	0.181	0.254	0.39	0.241	0.415	6, *5				1
Ix Kuku'il	Neighborhood 16	0.13	0.083	0.163	-	-	-	-	-	-	5, *0
Ix Kuku'il	Neighborhood Mean	0.29625	0.216313	0.338438	0.282	0.207833	0.323167	0.39175	na	na	na
Ix Kuku'il	Outside of a Neighborhood	0.427	0.374	0.466	0.4	0.326	0.453	0.571	0.489	0.626	31, *20		2	4	11
